# Supplementary material for: Immunostaining of βA-Activin and Follistatin Is Decreased in HPV(+) Cervical Pre-Neoplastic and Neoplastic Lesions
Source: Viruses. 2023 Apr 22;15(5):1031. doi: 10.3390/v15051031 (PMC10223611; doi:10.3390/v15051031)
Supplement: Supplementary file 1 [file viruses-15-01031-s001.zip]

Archive with 1 entries (1 files):
- viruses-2344010-supplementary.pdf
